# Supplementary material for: Genomic Characterisation of the Indigenous Irish Kerry Cattle Breed
Source: Front Genet. 2018 Feb 19;9:51. doi: 10.3389/fgene.2018.00051 (PMC5827531; doi:10.3389/fgene.2018.00051)
Supplement: Supplementary file 1 [file Table1.XLSX]

## Sheet: Sheet1
Supplementary Table 1 | Identity-by-state (IBS) values for KY92 (n = 36) and KY12 (n = 62) Kerry cattle samples.
SAMPLE CODE	KY92_01	KY92_02	KY92_03	KY92_04	KY92_05	KY92_06	KY92_07	KY92_08	KY92_09	KY92_10	KY92_11	KY92_12	KY92_13	KY92_14	KY92_15	KY92_16	KY92_17	KY92_18	KY92_19	KY92_20	KY92_21	KY92_22	KY92_23	KY92_24	KY92_25	KY92_26	KY92_27	KY92_28	KY92_29	KY92_30	KY92_31	KY92_32	KY92_33	KY92_34	KY92_35	KY92_36	KY12_02	KY12_03	KY12_04	KY12_06	KY12_07	KY12_08	KY12_09	KY12_10	KY12_11	KY12_12	KY12_15	KY12_16	KY12_20
KY92_01
KY92_02	0.770474
KY92_03	0.789603	0.779664
KY92_04	0.785267	0.79738	0.778152
KY92_05	0.768499	0.773083	0.785742	0.792544
KY92_06	0.771336	0.786734	0.778919	0.780556	0.793147
KY92_07	0.767477	0.774366	0.780807	0.777273	0.780095	0.78407
KY92_08	0.770448	0.783481	0.774982	0.781165	0.782126	0.793426	0.827613
KY92_09	0.776273	0.796378	0.789827	0.791659	0.800936	0.785889	0.855929	0.809712
KY92_10	0.788355	0.779459	0.784123	0.78375	0.777893	0.790614	0.797506	0.852694	0.795409
KY92_11	0.766349	0.858541	0.776219	0.776343	0.77455	0.781225	0.791463	0.858319	0.799123	0.809399
KY92_12	0.770246	0.77763	0.792721	0.7682	0.768172	0.777039	0.79697	0.806706	0.790233	0.779857	0.791801
KY92_13	0.768754	0.789932	0.780021	0.783754	0.809399	0.865178	0.809287	0.815828	0.796176	0.793937	0.79938	0.774576
KY92_14	0.765924	0.778291	0.792901	0.772557	0.789375	0.795627	0.807445	0.813789	0.790771	0.788567	0.793203	0.783176	0.81958
KY92_15	0.770717	0.774875	0.788097	0.777588	0.776052	0.774867	0.806629	0.78295	0.795495	0.776778	0.773488	0.802563	0.772848	0.776491
KY92_16	0.762171	0.783421	0.772253	0.77588	0.785868	0.807041	0.808704	0.811662	0.793438	0.785531	0.794658	0.783076	0.837662	0.817627	0.776342
KY92_17	0.773012	0.772241	0.81871	0.779156	0.784225	0.784333	0.77743	0.768979	0.784714	0.775424	0.76538	0.788764	0.780744	0.77069	0.790224	0.776442
KY92_18	0.768365	0.777743	0.819179	0.777984	0.800302	0.784994	0.803005	0.800002	0.792834	0.789366	0.78194	0.773615	0.803379	0.858239	0.77314	0.799279	0.823462
KY92_19	0.775825	0.775718	0.783546	0.776457	0.776729	0.813834	0.790027	0.784099	0.78707	0.788132	0.776382	0.787655	0.778023	0.778932	0.857703	0.776967	0.78365	0.776813
KY92_20	0.771552	0.779094	0.779233	0.774387	0.781116	0.819855	0.783142	0.799195	0.78725	0.792819	0.784337	0.809569	0.785298	0.779791	0.791963	0.78639	0.778378	0.773331	0.827638
KY92_21	0.768317	0.802713	0.779053	0.780445	0.796348	0.788705	0.793489	0.80604	0.831559	0.788301	0.803556	0.779693	0.812265	0.804903	0.770468	0.803753	0.778352	0.797037	0.771081	0.779647
KY92_22	0.798852	0.776674	0.783285	0.80005	0.825196	0.777248	0.772985	0.770828	0.802987	0.781902	0.772327	0.766381	0.778286	0.769804	0.771776	0.770914	0.783059	0.786427	0.776842	0.776785	0.791083
KY92_23	0.774088	0.784455	0.775167	0.813754	0.787289	0.78255	0.775917	0.781164	0.77613	0.78057	0.773195	0.772397	0.785724	0.774557	0.784773	0.77908	0.78266	0.779245	0.775125	0.771406	0.785661	0.786855
KY92_24	0.765022	0.772793	0.790758	0.781804	0.784632	0.779226	0.777342	0.783197	0.786052	0.77464	0.773983	0.793704	0.776232	0.774667	0.782947	0.77044	0.780558	0.77915	0.771074	0.777699	0.772558	0.78714	0.786984
KY92_25	0.765931	0.774771	0.772983	0.794863	0.799812	0.789159	0.776073	0.773944	0.781531	0.766686	0.766327	0.775313	0.78681	0.777881	0.775592	0.771392	0.780368	0.777988	0.7751	0.780032	0.782724	0.794378	0.794328	0.789163
KY92_26	0.785484	0.773403	0.7859	0.772389	0.773531	0.772532	0.784567	0.783558	0.779807	0.775699	0.779368	0.819233	0.77544	0.777865	0.779841	0.780194	0.782921	0.779553	0.772896	0.783331	0.776331	0.775409	0.779063	0.781268	0.772798
KY92_27	0.774228	0.786275	0.785007	0.774713	0.780593	0.770176	0.772404	0.776612	0.778212	0.774657	0.776221	0.783706	0.773377	0.768947	0.779702	0.776422	0.781219	0.77937	0.770545	0.77685	0.782265	0.779981	0.791935	0.797074	0.780113	0.787913
KY92_28	0.785329	0.772049	0.795563	0.789984	0.799363	0.775684	0.78133	0.78553	0.793677	0.784226	0.772107	0.782905	0.781254	0.780364	0.774057	0.773758	0.776029	0.782215	0.768762	0.774873	0.783173	0.800715	0.784718	0.80454	0.782363	0.791906	0.787402
KY92_29	0.777894	0.779396	0.775246	0.798754	0.774632	0.779521	0.777748	0.784209	0.78388	0.777993	0.775888	0.773343	0.784257	0.784398	0.796576	0.783476	0.78731	0.781348	0.781394	0.776412	0.785805	0.779973	0.816395	0.778931	0.772545	0.778675	0.774358	0.783258
KY92_30	0.783262	0.78279	0.777045	0.792048	0.769645	0.775935	0.774522	0.784504	0.772322	0.785132	0.775668	0.787392	0.782811	0.770668	0.790349	0.771986	0.773343	0.77246	0.771527	0.781854	0.775143	0.773642	0.818213	0.778515	0.761137	0.788395	0.790173	0.774666	0.814038
KY92_31	0.776054	0.786099	0.784715	0.773356	0.775342	0.77009	0.779938	0.780701	0.783085	0.779783	0.776876	0.784558	0.775304	0.769401	0.779965	0.772456	0.789667	0.781654	0.769802	0.775168	0.784888	0.779407	0.779581	0.799562	0.765721	0.782814	0.828891	0.797722	0.776812	0.786217
KY92_32	0.773429	0.785201	0.793256	0.769214	0.769846	0.774117	0.785732	0.786629	0.790558	0.773234	0.780982	0.807697	0.779779	0.776582	0.780753	0.770808	0.7665	0.770472	0.777931	0.776487	0.779687	0.76922	0.774083	0.813656	0.774994	0.794465	0.797299	0.798513	0.773148	0.778767	0.791131
KY92_33	0.784543	0.780025	0.785256	0.794386	0.794413	0.773892	0.776455	0.76503	0.78864	0.774954	0.765038	0.772474	0.772757	0.772079	0.784368	0.772958	0.799641	0.794386	0.772126	0.775021	0.786239	0.80109	0.784586	0.791865	0.807331	0.771429	0.813728	0.793657	0.782963	0.771161	0.81832	0.773968
KY92_34	0.773741	0.789166	0.789519	0.770823	0.777608	0.772013	0.779525	0.778395	0.783714	0.777682	0.778675	0.784444	0.781932	0.776502	0.782885	0.783093	0.783457	0.785824	0.774213	0.775992	0.787198	0.779617	0.787384	0.800741	0.775786	0.795116	0.886901	0.789373	0.779744	0.785258	0.842716	0.804654	0.817272
KY92_35	0.778183	0.79656	0.788814	0.771476	0.77526	0.775124	0.779437	0.773705	0.788089	0.781499	0.780903	0.781558	0.782533	0.770271	0.779878	0.776511	0.786821	0.788044	0.769883	0.775371	0.78471	0.77351	0.781015	0.792361	0.776644	0.780276	0.824644	0.78339	0.775152	0.777752	0.82577	0.7957	0.812208	0.835482
KY92_36	0.75898	0.775767	0.789516	0.76789	0.76217	0.768784	0.782691	0.795195	0.781774	0.77836	0.785115	0.819732	0.773211	0.772631	0.777035	0.774555	0.761249	0.772756	0.767169	0.78041	0.775716	0.766707	0.767505	0.8106	0.758366	0.801578	0.792516	0.784635	0.771212	0.781012	0.796053	0.827877	0.765479	0.794838	0.781068
KY12_02	0.827743	0.796263	0.783896	0.792783	0.794745	0.779266	0.765133	0.765971	0.779386	0.779101	0.77595	0.766675	0.775589	0.77251	0.775337	0.769511	0.786919	0.785909	0.774704	0.774695	0.772428	0.801695	0.778381	0.773643	0.778351	0.770771	0.785662	0.779565	0.776856	0.774675	0.794276	0.768678	0.823577	0.7862	0.790272	0.757198
KY12_03	0.764081	0.819846	0.785378	0.783622	0.793395	0.785385	0.776698	0.776932	0.789742	0.772484	0.795368	0.785561	0.789419	0.78204	0.773228	0.788355	0.781766	0.78068	0.776923	0.780617	0.800191	0.782784	0.788332	0.777842	0.784212	0.782603	0.778224	0.782152	0.783088	0.780233	0.777975	0.778587	0.781059	0.782729	0.786162	0.769701	0.779264
KY12_04	0.783241	0.785013	0.800476	0.786559	0.785036	0.779165	0.779574	0.783038	0.786786	0.786332	0.774643	0.775749	0.789382	0.783542	0.780813	0.785967	0.796562	0.806054	0.773796	0.779928	0.793614	0.788015	0.79995	0.778278	0.776315	0.788445	0.778166	0.78096	0.801367	0.795406	0.782607	0.774313	0.787872	0.779529	0.778365	0.769272	0.786816	0.822015
KY12_06	0.776245	0.774141	0.764352	0.769855	0.775208	0.810494	0.768557	0.781685	0.776345	0.781773	0.773229	0.770545	0.809704	0.778532	0.76481	0.778889	0.768984	0.773306	0.782636	0.784261	0.775134	0.769565	0.776484	0.761031	0.766118	0.76974	0.763594	0.771055	0.770437	0.771938	0.767055	0.764194	0.768106	0.764246	0.767575	0.758271	0.772518	0.767995	0.769552
KY12_07	0.774656	0.813044	0.800865	0.78209	0.789721	0.789465	0.789424	0.779124	0.802207	0.777266	0.797246	0.783747	0.784146	0.785387	0.778567	0.787709	0.789462	0.793454	0.780423	0.785998	0.786042	0.783678	0.775714	0.770691	0.774408	0.776661	0.779575	0.783069	0.783297	0.775433	0.777849	0.777396	0.782903	0.77992	0.786565	0.773438	0.781833	0.799912	0.785219	0.771262
KY12_08	0.776172	0.784686	0.802213	0.77261	0.77788	0.798291	0.780148	0.779965	0.788663	0.782089	0.782213	0.780167	0.793358	0.783587	0.765536	0.779467	0.782802	0.781927	0.783113	0.784347	0.787438	0.775888	0.775598	0.772698	0.770459	0.775488	0.764356	0.773349	0.779763	0.772985	0.768877	0.773071	0.767867	0.769372	0.769452	0.764961	0.773921	0.783376	0.78516	0.784627	0.777514
KY12_09	0.766231	0.775369	0.769965	0.768429	0.778897	0.793029	0.77267	0.768251	0.781133	0.771857	0.768878	0.782459	0.783491	0.773975	0.764347	0.776306	0.76951	0.768563	0.777657	0.78247	0.783794	0.769909	0.772522	0.76997	0.771784	0.771528	0.767854	0.769725	0.769969	0.764355	0.76916	0.766977	0.770623	0.768289	0.76783	0.767522	0.770359	0.803961	0.771803	0.80581	0.77482	0.794125
KY12_10	0.779261	0.800202	0.803735	0.777913	0.793643	0.787053	0.777763	0.775219	0.79303	0.792834	0.785152	0.77371	0.787386	0.779169	0.782667	0.775803	0.778314	0.782477	0.791389	0.781253	0.794772	0.779383	0.774016	0.779066	0.77653	0.77285	0.768793	0.775399	0.773484	0.764321	0.769354	0.772656	0.772798	0.771814	0.773686	0.766838	0.781419	0.781791	0.798611	0.771307	0.784247	0.786367	0.776789
KY12_11	0.772134	0.787627	0.798808	0.776769	0.78246	0.793142	0.774087	0.774651	0.781857	0.7753	0.777974	0.786789	0.784555	0.782899	0.76884	0.778505	0.775639	0.77929	0.780466	0.783139	0.782956	0.776519	0.772912	0.784225	0.772578	0.769138	0.767618	0.779706	0.771684	0.770828	0.769101	0.772567	0.773481	0.76944	0.768556	0.772036	0.768193	0.77902	0.782114	0.779819	0.774085	0.857154	0.820236	0.778658
KY12_12	0.781064	0.788101	0.782823	0.78782	0.786392	0.799449	0.782638	0.784238	0.785832	0.786462	0.782917	0.788569	0.790371	0.784608	0.771364	0.7816	0.781576	0.785185	0.787407	0.793853	0.804158	0.780717	0.780012	0.781003	0.780571	0.776521	0.77468	0.781553	0.774927	0.773718	0.778365	0.771752	0.782807	0.771824	0.774233	0.771136	0.783408	0.788396	0.797323	0.779769	0.780823	0.833986	0.825555	0.803658	0.827954
KY12_15	0.780789	0.778797	0.801732	0.78084	0.786044	0.786411	0.767069	0.77182	0.786694	0.788229	0.7756	0.766602	0.774619	0.770866	0.769424	0.766358	0.779664	0.783298	0.785269	0.784935	0.783545	0.780645	0.773716	0.772468	0.760736	0.768834	0.764399	0.775284	0.775277	0.764228	0.770116	0.768485	0.773585	0.766018	0.766774	0.769794	0.775583	0.776296	0.793991	0.770064	0.784271	0.791733	0.775529	0.806435	0.78684	0.791212
KY12_16	0.791466	0.79863	0.78859	0.798313	0.792191	0.801913	0.775867	0.773814	0.793246	0.78682	0.775612	0.782767	0.784072	0.778664	0.773587	0.77778	0.792031	0.788007	0.790726	0.78931	0.783772	0.78909	0.77913	0.776088	0.770694	0.779015	0.777321	0.783294	0.780122	0.774822	0.781637	0.772441	0.786003	0.780886	0.782664	0.769038	0.784625	0.779503	0.784529	0.77571	0.796166	0.778706	0.780787	0.784843	0.783246	0.783496	0.796657
KY12_20	0.782576	0.837184	0.804355	0.783123	0.776282	0.795035	0.777908	0.776916	0.785881	0.789481	0.797562	0.773558	0.781262	0.791893	0.770295	0.775463	0.783636	0.797435	0.784121	0.781011	0.782746	0.779643	0.775348	0.773458	0.767703	0.771211	0.7727	0.790955	0.772894	0.781944	0.780036	0.776479	0.780001	0.777758	0.778172	0.76988	0.793399	0.79075	0.779167	0.777098	0.795903	0.785037	0.770322	0.789	0.784691	0.781748	0.786655	0.797664
KY12_21	0.796538	0.788455	0.801493	0.776641	0.797558	0.78386	0.77914	0.773506	0.782485	0.777397	0.779696	0.771983	0.785363	0.78514	0.777526	0.774179	0.78449	0.791873	0.784025	0.779237	0.781939	0.786354	0.779747	0.770441	0.774141	0.779832	0.77438	0.779075	0.778591	0.776461	0.773879	0.765951	0.787358	0.772685	0.781776	0.764027	0.792156	0.780171	0.78986	0.775608	0.798318	0.778911	0.77995	0.793601	0.780943	0.786458	0.794105	0.791803	0.787684
KY12_22	0.771365	0.802219	0.788225	0.784574	0.802785	0.782163	0.777033	0.783454	0.794665	0.781601	0.796756	0.780143	0.787624	0.784024	0.776782	0.785721	0.782559	0.787339	0.778672	0.77877	0.793048	0.789112	0.780193	0.771986	0.775285	0.776507	0.772807	0.780844	0.769254	0.773012	0.772676	0.780188	0.780164	0.778759	0.781703	0.768403	0.783157	0.81192	0.80412	0.777472	0.816027	0.777732	0.776001	0.784408	0.777389	0.786136	0.788026	0.78315	0.783567
KY12_23	0.775077	0.805491	0.782343	0.798075	0.781832	0.78303	0.783113	0.780886	0.798055	0.778144	0.788206	0.782633	0.782645	0.785273	0.778231	0.776382	0.778791	0.787813	0.775735	0.777071	0.791727	0.784241	0.790194	0.775768	0.781639	0.7747	0.773624	0.774814	0.790814	0.77048	0.775453	0.776403	0.788278	0.776192	0.780995	0.773914	0.783762	0.779233	0.781737	0.77005	0.781581	0.783175	0.772774	0.791097	0.784556	0.786831	0.779564	0.778378	0.786245
KY12_24	0.775909	0.80625	0.797625	0.783152	0.79187	0.786382	0.778463	0.783121	0.791418	0.787293	0.79379	0.776376	0.78806	0.78838	0.772143	0.778234	0.776572	0.787499	0.773734	0.779331	0.799917	0.780704	0.786856	0.777456	0.775236	0.777468	0.780741	0.776128	0.777582	0.771714	0.780159	0.781285	0.784194	0.778624	0.779111	0.76854	0.786665	0.788771	0.791074	0.774304	0.790779	0.784763	0.77749	0.803681	0.778883	0.794566	0.79915	0.788989	0.797127
KY12_25	0.77953	0.807106	0.799621	0.800915	0.789837	0.789634	0.780503	0.778399	0.79269	0.777733	0.786789	0.783139	0.787078	0.787927	0.777795	0.783719	0.780952	0.789412	0.776347	0.778124	0.788775	0.783413	0.791027	0.781455	0.784889	0.776732	0.790409	0.78224	0.7842	0.781282	0.776658	0.783383	0.786465	0.780609	0.776914	0.767782	0.791879	0.787172	0.78499	0.774932	0.788642	0.783253	0.778278	0.78999	0.790763	0.791393	0.784598	0.789864	0.794331
KY12_27	0.769092	0.812337	0.783465	0.768766	0.784443	0.772604	0.772251	0.776309	0.791015	0.769146	0.794539	0.774608	0.776531	0.773437	0.770531	0.772884	0.775835	0.779551	0.768699	0.772551	0.788741	0.778923	0.776396	0.777727	0.77245	0.769565	0.782964	0.778129	0.770028	0.763208	0.786204	0.777819	0.78841	0.782313	0.787375	0.770716	0.785816	0.783384	0.772921	0.769049	0.781372	0.770455	0.772796	0.784219	0.770401	0.780444	0.774906	0.776728	0.780845
KY12_29	0.777077	0.808559	0.790347	0.782092	0.794759	0.788656	0.781282	0.779378	0.801585	0.784239	0.790567	0.783183	0.783886	0.783065	0.77814	0.783222	0.782844	0.781755	0.782978	0.783571	0.790445	0.793457	0.786936	0.78109	0.779431	0.776915	0.785174	0.782665	0.781103	0.778711	0.784953	0.777771	0.785389	0.780898	0.781355	0.77369	0.783414	0.784769	0.787116	0.77746	0.796556	0.7876	0.78238	0.791428	0.787398	0.797562	0.785594	0.794223	0.79241
KY12_30	0.764636	0.810567	0.776723	0.770214	0.777057	0.776591	0.772909	0.774852	0.788459	0.770989	0.797314	0.776525	0.781202	0.777027	0.763491	0.779483	0.774053	0.778734	0.76492	0.773723	0.802359	0.771735	0.777615	0.770366	0.771609	0.770303	0.775645	0.770535	0.770795	0.758885	0.777703	0.776705	0.773977	0.775352	0.784215	0.764964	0.774911	0.7812	0.7789	0.767774	0.781048	0.776217	0.775519	0.79582	0.779655	0.787564	0.776677	0.776604	0.77952
KY12_31	0.777933	0.781961	0.818312	0.780678	0.818149	0.784028	0.776887	0.773405	0.779871	0.77336	0.773934	0.773093	0.786185	0.781583	0.78628	0.780491	0.797705	0.803621	0.77893	0.781872	0.783431	0.796571	0.782946	0.77728	0.77351	0.777086	0.782514	0.787136	0.77769	0.781172	0.78363	0.770213	0.792645	0.78218	0.792927	0.773531	0.787444	0.786116	0.787974	0.770616	0.827583	0.770576	0.769224	0.784269	0.769346	0.773554	0.787457	0.795254	0.787319
KY12_32	0.772251	0.776159	0.777791	0.774515	0.775067	0.790873	0.781717	0.779036	0.774476	0.786779	0.776973	0.804393	0.77545	0.77892	0.782343	0.775435	0.77328	0.777775	0.799107	0.794034	0.775902	0.775218	0.778525	0.772879	0.77081	0.784689	0.775943	0.781947	0.777113	0.777279	0.771168	0.776367	0.774968	0.7693	0.77032	0.777408	0.764957	0.782949	0.785961	0.77556	0.784267	0.78393	0.783241	0.781733	0.791303	0.792108	0.78512	0.78228	0.78054
KY12_33	0.772167	0.780956	0.823837	0.779936	0.807219	0.789985	0.7771	0.777016	0.789608	0.776682	0.772827	0.772284	0.793736	0.786716	0.780133	0.778996	0.78906	0.794191	0.779024	0.776029	0.785098	0.786466	0.783986	0.777883	0.773043	0.775856	0.77624	0.785366	0.779305	0.773637	0.776587	0.777374	0.782079	0.7773	0.774873	0.769965	0.777364	0.781215	0.783553	0.770162	0.779806	0.785355	0.764755	0.776635	0.776942	0.777933	0.7767	0.778758	0.790096
KY12_34	0.776325	0.78764	0.80001	0.785006	0.801651	0.795756	0.784003	0.787972	0.786713	0.793559	0.780762	0.768455	0.804961	0.787755	0.774851	0.781224	0.784872	0.789687	0.772116	0.779503	0.793114	0.791665	0.783395	0.775557	0.774543	0.773985	0.776242	0.787727	0.780599	0.774128	0.774211	0.772688	0.779062	0.773337	0.773563	0.76774	0.782372	0.787142	0.789599	0.767545	0.782194	0.789303	0.774004	0.78298	0.782681	0.788708	0.784259	0.790496	0.791943
KY12_35	0.769764	0.774174	0.804785	0.773232	0.794068	0.791008	0.787391	0.790851	0.78846	0.787512	0.775859	0.77689	0.807385	0.789056	0.774811	0.788626	0.790469	0.801437	0.771141	0.772059	0.787492	0.780614	0.777512	0.775957	0.768113	0.771186	0.771714	0.783652	0.777893	0.780881	0.775837	0.775723	0.776733	0.774623	0.770406	0.776797	0.778163	0.784913	0.805283	0.773984	0.779692	0.784592	0.767221	0.784283	0.775217	0.78418	0.787128	0.77518	0.783961
KY12_36	0.766406	0.783262	0.800547	0.786234	0.81181	0.782216	0.778437	0.783001	0.797742	0.783357	0.78081	0.77553	0.794047	0.7828	0.776105	0.781746	0.789121	0.794559	0.772848	0.780535	0.805158	0.788868	0.784273	0.780393	0.777534	0.770116	0.775358	0.786942	0.77804	0.767695	0.775379	0.77783	0.787019	0.781018	0.778563	0.771319	0.776638	0.806102	0.797932	0.777354	0.785232	0.780226	0.781158	0.790173	0.779833	0.786243	0.785975	0.782276	0.780203
KY12_37	0.780282	0.791272	0.806899	0.785862	0.797869	0.794944	0.784221	0.785669	0.794631	0.784567	0.782434	0.786704	0.795502	0.786818	0.781111	0.781013	0.782217	0.790313	0.779074	0.782703	0.791711	0.79026	0.779316	0.787054	0.772167	0.776758	0.77462	0.78575	0.774594	0.780363	0.783271	0.77925	0.780821	0.777268	0.780079	0.778548	0.789918	0.787115	0.783479	0.771876	0.789771	0.780102	0.774696	0.787425	0.7799	0.782208	0.789543	0.785582	0.797251
KY12_38	0.774744	0.774522	0.793443	0.790349	0.806218	0.785727	0.777284	0.7756	0.800958	0.783252	0.769498	0.76893	0.788977	0.776448	0.772302	0.775731	0.782447	0.789055	0.773342	0.778152	0.786708	0.786758	0.777767	0.781303	0.774702	0.773182	0.772871	0.786633	0.77456	0.771451	0.77726	0.771421	0.783782	0.771862	0.779036	0.766588	0.777684	0.775669	0.793161	0.771193	0.780124	0.782825	0.765949	0.782617	0.77974	0.786578	0.782761	0.788531	0.778783
KY12_39	0.764414	0.780961	0.813321	0.785917	0.82518	0.787435	0.774728	0.774506	0.790134	0.774559	0.773814	0.767921	0.803035	0.780204	0.766846	0.780215	0.786066	0.794818	0.765193	0.771458	0.79268	0.790519	0.779942	0.775735	0.773901	0.769529	0.776947	0.784253	0.774342	0.768979	0.774412	0.769874	0.783312	0.776643	0.780597	0.765656	0.78169	0.786481	0.778983	0.766429	0.789255	0.782584	0.767164	0.779467	0.780751	0.775393	0.777815	0.786829	0.782963
KY12_40	0.771023	0.778523	0.788325	0.777976	0.818191	0.790328	0.786922	0.788093	0.797589	0.781327	0.782824	0.776505	0.81097	0.7839	0.774769	0.795104	0.786509	0.790995	0.776739	0.781104	0.801391	0.78568	0.785455	0.775	0.777676	0.774943	0.776794	0.78317	0.781318	0.771255	0.776471	0.778553	0.784928	0.780321	0.782282	0.76878	0.778587	0.808549	0.77923	0.782615	0.788181	0.785201	0.788854	0.778708	0.782579	0.78376	0.782159	0.778698	0.778528
KY12_41	0.771067	0.789365	0.799822	0.777382	0.814596	0.802836	0.788534	0.784845	0.79925	0.784242	0.778703	0.777884	0.806695	0.789819	0.776057	0.787744	0.786259	0.792143	0.776694	0.781198	0.799571	0.78796	0.78163	0.773797	0.77069	0.774632	0.773863	0.781975	0.776076	0.778357	0.775293	0.771786	0.784788	0.772352	0.785873	0.768221	0.778673	0.788474	0.786402	0.779401	0.789007	0.784182	0.769957	0.789275	0.7785	0.78323	0.788315	0.786744	0.78292
KY12_42	0.770549	0.783576	0.80438	0.787819	0.809647	0.790428	0.783032	0.791911	0.791865	0.79053	0.784913	0.781883	0.803542	0.789963	0.780482	0.781166	0.779259	0.791443	0.775361	0.781144	0.794432	0.788073	0.781233	0.776553	0.779168	0.772612	0.77276	0.78417	0.778721	0.780199	0.773899	0.779176	0.777312	0.777054	0.777223	0.769214	0.781384	0.785452	0.781219	0.771303	0.7803	0.783708	0.770751	0.781229	0.783771	0.778858	0.774618	0.776864	0.787214
KY12_43	0.7704	0.794472	0.791284	0.781824	0.811686	0.793146	0.784186	0.792099	0.797261	0.78567	0.789642	0.772844	0.809568	0.784784	0.778303	0.786803	0.775314	0.789663	0.777269	0.780764	0.802881	0.793674	0.787639	0.77351	0.777263	0.772977	0.776749	0.784573	0.780981	0.775913	0.774039	0.772668	0.777087	0.777052	0.781265	0.766319	0.774907	0.79323	0.795038	0.776909	0.786633	0.782382	0.767595	0.797218	0.775295	0.777096	0.787182	0.787885	0.783979
KY12_44	0.793551	0.800625	0.799695	0.782581	0.770142	0.784945	0.778522	0.777419	0.787896	0.787911	0.782689	0.773732	0.777924	0.783655	0.769567	0.76617	0.773144	0.776366	0.778838	0.779342	0.772218	0.782874	0.772613	0.779867	0.769094	0.774619	0.770874	0.813566	0.774975	0.773786	0.773404	0.785262	0.777356	0.772025	0.772843	0.765812	0.790372	0.786225	0.782291	0.7714	0.781254	0.777282	0.773574	0.787408	0.777751	0.777309	0.793829	0.791795	0.822741
KY12_45	0.786221	0.812425	0.808126	0.787708	0.775712	0.792662	0.776469	0.782923	0.78905	0.789504	0.796143	0.781849	0.781198	0.786447	0.778804	0.768338	0.780045	0.783117	0.787376	0.78615	0.782678	0.782754	0.78577	0.780276	0.782547	0.776029	0.778096	0.787187	0.784208	0.782533	0.780876	0.782705	0.78276	0.780375	0.775387	0.773935	0.790101	0.792175	0.788247	0.773815	0.790284	0.792151	0.775192	0.789228	0.787796	0.786558	0.79822	0.790894	0.822975
KY12_47	0.773676	0.788368	0.812649	0.777305	0.778848	0.782765	0.774046	0.78206	0.787552	0.786265	0.784393	0.787885	0.776502	0.777825	0.785944	0.775814	0.790036	0.783983	0.798999	0.821663	0.783198	0.773424	0.786727	0.782223	0.778882	0.778663	0.783081	0.775384	0.767976	0.773792	0.778984	0.782066	0.785483	0.779524	0.782236	0.775142	0.775934	0.790882	0.791784	0.770002	0.791132	0.785503	0.780006	0.803887	0.785422	0.794551	0.794857	0.778789	0.788568
KY12_48	0.770024	0.784424	0.809202	0.779045	0.814726	0.781422	0.778944	0.77999	0.788737	0.783139	0.77285	0.770076	0.792395	0.791189	0.777322	0.782485	0.789646	0.797914	0.771348	0.775253	0.788899	0.783527	0.774578	0.771674	0.773197	0.769788	0.771579	0.779362	0.774817	0.771426	0.775057	0.773508	0.783471	0.777217	0.77969	0.765208	0.779875	0.7891	0.786814	0.769902	0.783006	0.788459	0.768457	0.788701	0.784651	0.776365	0.780156	0.772223	0.780788
KY12_49	0.771694	0.805355	0.796515	0.787503	0.812571	0.795833	0.781335	0.784867	0.798547	0.781856	0.788739	0.774498	0.809157	0.789172	0.781719	0.785465	0.781565	0.791545	0.777663	0.778134	0.79776	0.793237	0.789497	0.778582	0.782855	0.772212	0.776824	0.783008	0.780984	0.780227	0.778144	0.775358	0.778048	0.777925	0.778855	0.775513	0.785872	0.791193	0.786441	0.778009	0.789239	0.783099	0.77367	0.791063	0.777556	0.786628	0.780662	0.783241	0.79097
KY12_50	0.772823	0.781689	0.808967	0.789092	0.811425	0.787075	0.777364	0.776262	0.795479	0.782305	0.772766	0.770343	0.791903	0.781402	0.774702	0.779867	0.785658	0.798202	0.783222	0.779252	0.789337	0.784989	0.776966	0.774181	0.779447	0.773198	0.772566	0.78548	0.777281	0.772804	0.766302	0.774795	0.785218	0.772659	0.779199	0.770069	0.785197	0.790335	0.795991	0.777489	0.786376	0.793082	0.781574	0.793336	0.782649	0.79308	0.804017	0.784203	0.786687
KY12_51	0.776858	0.774631	0.776748	0.783426	0.804092	0.796131	0.780439	0.784679	0.794234	0.784125	0.77766	0.765529	0.802357	0.779584	0.778459	0.786363	0.779168	0.784572	0.772957	0.781857	0.808519	0.788242	0.783568	0.775068	0.775211	0.780521	0.77177	0.785772	0.785961	0.783088	0.771185	0.779827	0.777601	0.773329	0.774832	0.765052	0.77601	0.785498	0.785661	0.779178	0.780018	0.789545	0.777855	0.785913	0.780363	0.797939	0.788682	0.78249	0.777086
KY12_52	0.785087	0.787781	0.787673	0.783002	0.806542	0.796032	0.779074	0.778779	0.793876	0.793738	0.778255	0.773208	0.781741	0.781146	0.781515	0.785646	0.780283	0.785953	0.794756	0.787545	0.788602	0.78486	0.779774	0.77196	0.774321	0.774253	0.776666	0.780685	0.776786	0.777383	0.775238	0.772529	0.78358	0.774744	0.773242	0.76446	0.781928	0.784355	0.80768	0.779002	0.7929	0.788416	0.783171	0.836514	0.789274	0.8083	0.821417	0.78494	0.792058
KY12_53	0.781155	0.789538	0.809645	0.785094	0.782132	0.780672	0.769263	0.773332	0.778771	0.782842	0.77359	0.780951	0.774853	0.771258	0.772465	0.766599	0.79548	0.794401	0.768258	0.772205	0.777697	0.788386	0.771993	0.780738	0.777053	0.780097	0.786113	0.785798	0.77124	0.776145	0.787342	0.774599	0.790978	0.782745	0.784749	0.772804	0.78286	0.771968	0.781524	0.763018	0.781669	0.778865	0.763594	0.782275	0.778124	0.779515	0.7813	0.795292	0.783743
KY12_56	0.765161	0.792704	0.788843	0.772654	0.80315	0.788573	0.778046	0.773409	0.790908	0.776583	0.781326	0.774428	0.794962	0.788542	0.773744	0.777696	0.772484	0.785079	0.775554	0.777182	0.78755	0.783441	0.772081	0.781608	0.772787	0.768717	0.777189	0.773663	0.769773	0.770047	0.767674	0.771332	0.779738	0.771638	0.772575	0.765582	0.775189	0.77957	0.775649	0.768082	0.776601	0.781866	0.773018	0.78973	0.782736	0.779789	0.775293	0.781367	0.778072
KY12_57	0.782777	0.794339	0.802116	0.781354	0.798037	0.796573	0.772087	0.782313	0.781469	0.787196	0.785062	0.780664	0.786381	0.77742	0.777659	0.771806	0.783082	0.783531	0.783987	0.789598	0.786289	0.777268	0.776104	0.770646	0.773859	0.773389	0.777383	0.777664	0.771101	0.775086	0.776776	0.770733	0.775319	0.771964	0.772354	0.766753	0.791297	0.780992	0.789504	0.773935	0.781055	0.796127	0.78114	0.804029	0.790317	0.820629	0.800052	0.78349	0.787712
KY12_58	0.770593	0.762592	0.782399	0.7644	0.768141	0.77003	0.767519	0.769332	0.77216	0.778819	0.763739	0.758834	0.771638	0.764501	0.763296	0.764608	0.777307	0.783299	0.760043	0.765185	0.773824	0.775254	0.761085	0.765089	0.758918	0.75832	0.760131	0.767818	0.763964	0.761811	0.766037	0.761819	0.769369	0.764298	0.764744	0.756626	0.772779	0.768873	0.808576	0.76796	0.764	0.774316	0.75648	0.787911	0.762073	0.785409	0.778579	0.764053	0.767082
KY12_59	0.765476	0.795212	0.791288	0.786806	0.840389	0.779307	0.781019	0.793242	0.799088	0.780786	0.793294	0.771294	0.794462	0.78026	0.778268	0.78215	0.784889	0.78972	0.776315	0.775772	0.80097	0.801603	0.780026	0.782272	0.779448	0.772362	0.778903	0.786766	0.779577	0.776157	0.775748	0.77729	0.789141	0.782467	0.774229	0.767926	0.789123	0.788011	0.7867	0.766784	0.78271	0.776938	0.773475	0.790371	0.775238	0.777643	0.785858	0.781024	0.772836
KY12_60	0.76997	0.811428	0.790919	0.786835	0.799874	0.777097	0.775485	0.789611	0.792926	0.779981	0.804308	0.768956	0.786096	0.775694	0.774215	0.777298	0.778067	0.787997	0.770401	0.772486	0.78813	0.785976	0.778483	0.780671	0.773918	0.769222	0.775413	0.776405	0.78052	0.772381	0.776349	0.775806	0.783879	0.776398	0.775578	0.770753	0.779761	0.783424	0.783456	0.766701	0.787256	0.783314	0.769859	0.785032	0.783009	0.77783	0.781479	0.779091	0.778695
KY12_61	0.771511	0.804399	0.796367	0.787013	0.809618	0.789685	0.789724	0.794671	0.800036	0.787098	0.799224	0.774853	0.805389	0.784408	0.784599	0.792278	0.78585	0.790713	0.77791	0.779466	0.800575	0.791721	0.770857	0.780614	0.777357	0.771572	0.772384	0.781489	0.778161	0.771777	0.776234	0.779435	0.781662	0.78503	0.77826	0.769134	0.783773	0.793166	0.780981	0.773734	0.782121	0.782565	0.771437	0.79112	0.77847	0.783955	0.779409	0.786132	0.778385
KY12_62	0.775917	0.797091	0.796046	0.786195	0.807164	0.786109	0.78551	0.792361	0.79311	0.790803	0.791165	0.774093	0.797851	0.783976	0.780179	0.784484	0.786911	0.791758	0.781451	0.78064	0.78661	0.788279	0.773715	0.778576	0.779121	0.770961	0.778034	0.784567	0.773512	0.771741	0.778768	0.773879	0.784757	0.780809	0.777328	0.763663	0.779551	0.784093	0.78786	0.777536	0.785642	0.780749	0.773255	0.78214	0.784449	0.784922	0.777704	0.785877	0.782673
KY12_63	0.784955	0.798896	0.812952	0.786586	0.799005	0.776891	0.777462	0.790374	0.787905	0.790905	0.78808	0.774817	0.781596	0.779599	0.784181	0.7732	0.786453	0.78953	0.781006	0.777415	0.786625	0.792224	0.788926	0.781971	0.780339	0.779382	0.783841	0.785187	0.777143	0.785202	0.791139	0.777972	0.787837	0.781411	0.780791	0.77227	0.787164	0.787857	0.787873	0.774945	0.784436	0.787209	0.772142	0.782941	0.783433	0.780802	0.78893	0.786423	0.785914
KY12_64	0.779221	0.78989	0.784298	0.782168	0.784851	0.791839	0.775184	0.7799	0.786517	0.778188	0.779981	0.790751	0.778197	0.780809	0.772259	0.780313	0.799391	0.786695	0.78488	0.787278	0.783124	0.784784	0.786073	0.771991	0.783915	0.77411	0.789693	0.778238	0.774181	0.777865	0.78477	0.781541	0.795646	0.785672	0.7873	0.768581	0.785408	0.785385	0.782389	0.77559	0.785529	0.772121	0.783046	0.779544	0.776445	0.78291	0.775978	0.797762	0.796772
KY12_65	0.766556	0.767724	0.807091	0.776008	0.826569	0.769529	0.780433	0.764715	0.785918	0.764551	0.761827	0.766628	0.775206	0.771503	0.77347	0.766825	0.773714	0.777983	0.765453	0.769585	0.772058	0.783834	0.774687	0.762222	0.772063	0.770652	0.771137	0.779955	0.767168	0.7661	0.767461	0.76112	0.777219	0.7669	0.771155	0.759177	0.773035	0.7813	0.772094	0.766046	0.786554	0.768783	0.781525	0.774151	0.771087	0.76734	0.771888	0.776834	0.772048
KY12_66	0.778408	0.775126	0.797564	0.77922	0.795424	0.797836	0.788239	0.784178	0.784657	0.785178	0.776611	0.816038	0.783563	0.78368	0.79053	0.780379	0.785358	0.78331	0.800524	0.803132	0.777702	0.784512	0.771955	0.781524	0.785019	0.782275	0.778187	0.783207	0.771861	0.777431	0.777901	0.780556	0.789435	0.77304	0.779081	0.788486	0.784096	0.787874	0.784019	0.776886	0.790722	0.793799	0.790911	0.789485	0.791665	0.81196	0.779045	0.784906	0.785186
KY12_68	0.777472	0.778768	0.797205	0.799755	0.821173	0.782211	0.769698	0.766321	0.781819	0.776216	0.765936	0.769088	0.783718	0.775079	0.768472	0.773241	0.786135	0.781089	0.765425	0.774245	0.781561	0.793235	0.776071	0.774978	0.769192	0.774535	0.77341	0.787352	0.780522	0.772579	0.770941	0.772815	0.782045	0.775433	0.772792	0.769504	0.775376	0.781013	0.783126	0.76324	0.779975	0.779054	0.772328	0.789503	0.777555	0.779982	0.791352	0.830738	0.775632
KY12_69	0.784407	0.79114	0.798801	0.801015	0.81492	0.790163	0.777486	0.766921	0.7929	0.772872	0.776604	0.779728	0.787968	0.77764	0.775725	0.774044	0.78343	0.783202	0.78388	0.782306	0.782988	0.792755	0.784966	0.782156	0.776608	0.772293	0.778855	0.786395	0.780315	0.774101	0.779229	0.778452	0.789288	0.782434	0.779162	0.769249	0.780125	0.785208	0.778326	0.768332	0.786054	0.7795	0.780298	0.783753	0.78757	0.785883	0.783238	0.829662	0.7862
KY12_70	0.782456	0.78358	0.779679	0.802541	0.812799	0.800183	0.772982	0.773009	0.781262	0.780008	0.772095	0.789168	0.786692	0.773719	0.776152	0.778522	0.785312	0.778405	0.781103	0.788992	0.775777	0.801421	0.786781	0.778213	0.779356	0.779777	0.775165	0.781461	0.780428	0.777555	0.774139	0.76946	0.783479	0.772129	0.77042	0.768097	0.786007	0.780395	0.780894	0.772191	0.789112	0.775341	0.776294	0.779509	0.778447	0.789723	0.77705	0.825827	0.787915
KY12_71	0.778162	0.782436	0.805801	0.797495	0.802995	0.783344	0.770103	0.768208	0.781893	0.7849	0.768385	0.777339	0.784484	0.772687	0.781223	0.768381	0.785012	0.785463	0.781232	0.775486	0.775954	0.786639	0.781858	0.782087	0.772883	0.77216	0.775298	0.784175	0.781529	0.773465	0.778012	0.773697	0.783731	0.775796	0.781809	0.766885	0.77701	0.782605	0.780958	0.765722	0.779458	0.77913	0.77163	0.782811	0.78223	0.784952	0.785856	0.815553	0.781164
KY12_72	0.78282	0.793016	0.811062	0.795289	0.789454	0.785807	0.771148	0.766351	0.783688	0.778606	0.767017	0.769947	0.781336	0.77749	0.769326	0.76808	0.787278	0.788521	0.77355	0.774568	0.775966	0.780371	0.780939	0.779309	0.769122	0.776754	0.772804	0.782806	0.771878	0.775673	0.774883	0.774076	0.78059	0.772262	0.781229	0.766308	0.779722	0.779584	0.782876	0.772932	0.788684	0.780952	0.764055	0.782089	0.778953	0.777555	0.783941	0.82428	0.794148
KY12_73	0.780529	0.783408	0.809116	0.801477	0.814907	0.787013	0.770058	0.767337	0.780186	0.772427	0.768836	0.77816	0.782866	0.779714	0.771677	0.769764	0.782181	0.783862	0.773826	0.780069	0.777764	0.78196	0.787169	0.777645	0.78095	0.774612	0.77632	0.784259	0.785773	0.776325	0.775643	0.776384	0.784927	0.77813	0.775595	0.77028	0.772973	0.783287	0.780572	0.767195	0.786906	0.773712	0.771443	0.783637	0.77812	0.778956	0.782497	0.821697	0.785577
KY12_74	0.786135	0.78031	0.817591	0.804998	0.795266	0.785705	0.780793	0.770691	0.786833	0.780987	0.76362	0.776887	0.787311	0.782057	0.780974	0.771377	0.793157	0.79127	0.77783	0.776541	0.77995	0.786008	0.790642	0.779873	0.768572	0.778582	0.779844	0.787109	0.786992	0.778087	0.774109	0.771953	0.784735	0.779688	0.778405	0.773558	0.781927	0.782158	0.784874	0.771406	0.786436	0.775743	0.771621	0.787094	0.776445	0.781946	0.782492	0.818947	0.780112
KY12_75	0.787113	0.780102	0.816822	0.804787	0.798795	0.787406	0.777845	0.771288	0.787096	0.778329	0.765847	0.777174	0.787372	0.780286	0.780101	0.771301	0.792307	0.785418	0.778361	0.779713	0.777704	0.785007	0.786645	0.775911	0.770056	0.774202	0.782718	0.788897	0.785005	0.781573	0.776775	0.776127	0.78827	0.785724	0.77907	0.771975	0.778603	0.782017	0.78093	0.767789	0.788809	0.777133	0.774885	0.784782	0.785019	0.779508	0.790392	0.830956	0.786819
[truncated: 49 more columns]
