# Supplementary material for: Genomic Characterisation of the Indigenous Irish Kerry Cattle Breed
Source: Front Genet. 2018 Feb 19;9:51. doi: 10.3389/fgene.2018.00051 (PMC5827531; doi:10.3389/fgene.2018.00051)
Supplement: Supplementary file 2 [file Table6.XLSX]

## Sheet: Sheet0
Supplementary Table 6 | Enriched subcategories in the IPA Physiological System Development and Function category for genes located ±1 Mb of selection scan peaks
Process	Subcategories	Diseases or Functions Annotation	P value	Genes	No. of genes
Behaviour	Behaviour	gait	3.84e-05	KLHL1,PLOD1,TARDBP	3
Renal and Urological System Development and Function	Cellular Movement, Renal and Urological System Development and Function	migration of glomerular cells	0.000127	MTOR,NPPA,NPPB	3
Nervous System Development and Function	Cell Morphology, Cellular Assembly and Organization, Cellular Development, Cellular Function and Maintenance, Cellular Growth and Proliferation, Nervous System Development and Function, Organismal Development, Tissue Development	neuritogenesis	0.000278	BICDL1,CHAT,GAS7,KLHL1,MAP2K4,MAPK8,MFN2,MTOR,PTPN11,PTPN20,PXN,RAB35,SLC18A3,TNFRSF1B,TRPV4	15
Organismal Development	Cell Morphology, Cellular Assembly and Organization, Cellular Development, Cellular Function and Maintenance, Cellular Growth and Proliferation, Nervous System Development and Function, Organismal Development, Tissue Development	neuritogenesis	0.000278	BICDL1,CHAT,GAS7,KLHL1,MAP2K4,MAPK8,MFN2,MTOR,PTPN11,PTPN20,PXN,RAB35,SLC18A3,TNFRSF1B,TRPV4	15
Tissue Development	Cell Morphology, Cellular Assembly and Organization, Cellular Development, Cellular Function and Maintenance, Cellular Growth and Proliferation, Nervous System Development and Function, Organismal Development, Tissue Development	neuritogenesis	0.000278	BICDL1,CHAT,GAS7,KLHL1,MAP2K4,MAPK8,MFN2,MTOR,PTPN11,PTPN20,PXN,RAB35,SLC18A3,TNFRSF1B,TRPV4	15
Tissue Development	Connective Tissue Development and Function, Skeletal and Muscular System Development and Function	resorption of bone	0.00029	DYNLL1,GDF2,GLP2R,HNF1A,IL20RA,PTPN11,TNFRSF1B	7
Organismal Development	Cardiovascular Disease, Cardiovascular System Development and Function, Cell Morphology, Organ Morphology, Organismal Development, Organismal Injury and Abnormalities, Skeletal and Muscular Disorders, Skeletal and Muscular System Development and Function, Tissue Morphology	hypertrophy of cardiomyocytes	0.000385	MAP2K4,MAP3K5,MAPK8,MTOR,NPPA,PTPN11	6
Nervous System Development and Function	Cellular Development, Cellular Growth and Proliferation, Nervous System Development and Function	proliferation of neuroglia	0.000541	IFNGR1,MAPK8,MTOR,NPPB,RNF10,SLC8B1	6
Organismal Development	Cellular Development, Cellular Growth and Proliferation, Digestive System Development and Function, Embryonic Development, Hepatic System Development and Function, Organ Development, Organismal Development, Tissue Development	formation of hepatocytes	0.000803	MAP2K4,MTOR	2
Tissue Development	Cellular Development, Cellular Growth and Proliferation, Digestive System Development and Function, Embryonic Development, Hepatic System Development and Function, Organ Development, Organismal Development, Tissue Development	formation of hepatocytes	0.000803	MAP2K4,MTOR	2
Tissue Development	Cellular Development, Cellular Growth and Proliferation, Connective Tissue Development and Function, Tissue Development	development of connective tissue cells	0.000908	ALOX5,IFNGR1,IL20RA,MAD2L2,MAP7,MAPK8,PTPN11,TNFRSF1B	8
Nervous System Development and Function	Nervous System Development and Function, Tissue Morphology	quantity of motor neurons	0.000985	CHAT,MAP2K4,SLC18A3,TARDBP	4
Nervous System Development and Function	Cellular Development, Cellular Growth and Proliferation, Nervous System Development and Function	proliferation of Schwann cells	0.00105	MTOR,NPPB,RNF10	3
Tissue Development	Cell Death and Survival, Cellular Development, Digestive System Development and Function, Hepatic System Development and Function, Organ Morphology, Tissue Development, Tissue Morphology	regeneration of hepatocytes	0.00107	MAP2K4,MAPK8	2
Tissue Development	Cardiovascular System Development and Function, Cellular Development, Skeletal and Muscular System Development and Function, Tissue Development	differentiation of cardiomyocytes	0.00115	MAP2K4,NPPA,NPPB,PTPN11	4
Tissue Development	Haematological System Development and Function, Lymphoid Tissue Structure and Development, Organ Development, Tissue Development	growth of lymphoid organ	0.00139	IFNGR1,MAP2K4,MYB,NPPA,RBP3,TNFRSF1B	6
Organismal Development	Cellular Development, Embryonic Development, Organismal Development, Tissue Development	differentiation of embryonic tissue	0.00142	ALOX5,GAS7,GDF2,MAP3K5,MAPK8,MTOR,PTPN11,PXN	8
Tissue Development	Cellular Development, Embryonic Development, Organismal Development, Tissue Development	differentiation of embryonic tissue	0.00142	ALOX5,GAS7,GDF2,MAP3K5,MAPK8,MTOR,PTPN11,PXN	8
Tissue Development	Tissue Development	development of epithelial tissue	0.00161	ARHGAP22,BCLAF1,GDF2,MAD2L2,MAP2K4,MAP7,MAPK8,MTHFR,MTOR,NPPA,PTPN11,PXN	12
Organismal Development	Embryonic Development, Organ Development, Organismal Development, Reproductive System Development and Function, Tissue Development	formation of testis	0.00197	MAD2L2,MAP7,MSI1,NCOA4,NPPA	5
Tissue Development	Embryonic Development, Organ Development, Organismal Development, Reproductive System Development and Function, Tissue Development	formation of testis	0.00197	MAD2L2,MAP7,MSI1,NCOA4,NPPA	5
Nervous System Development and Function	Cell Morphology, Nervous System Development and Function, Tissue Morphology	size of neurites	0.00207	ERCC6,TARDBP	2
Organismal Development	Cellular Development, Cellular Growth and Proliferation, Embryonic Development, Haematological System Development and Function, Haematopoiesis, Lymphoid Tissue Structure and Development, Organ Development, Organismal Development, Tissue Development	differentiation of common lymphoid progenitor cells	0.00207	HNF1A,MYB	2
Tissue Development	Cellular Development, Cellular Growth and Proliferation, Embryonic Development, Haematological System Development and Function, Haematopoiesis, Lymphoid Tissue Structure and Development, Organ Development, Organismal Development, Tissue Development	differentiation of common lymphoid progenitor cells	0.00207	HNF1A,MYB	2
Nervous System Development and Function	Cell Morphology, Cellular Assembly and Organization, Cellular Development, Cellular Function and Maintenance, Cellular Growth and Proliferation, Nervous System Development and Function, Organismal Development, Tissue Development	neuritogenesis of central nervous system cells	0.00247	MAP2K4,TRPV4	2
Organismal Development	Cell Morphology, Cellular Assembly and Organization, Cellular Development, Cellular Function and Maintenance, Cellular Growth and Proliferation, Nervous System Development and Function, Organismal Development, Tissue Development	neuritogenesis of central nervous system cells	0.00247	MAP2K4,TRPV4	2
Tissue Development	Cell Morphology, Cellular Assembly and Organization, Cellular Development, Cellular Function and Maintenance, Cellular Growth and Proliferation, Nervous System Development and Function, Organismal Development, Tissue Development	neuritogenesis of central nervous system cells	0.00247	MAP2K4,TRPV4	2
Tissue Development	Cardiovascular System Development and Function, Tissue Development	function of endothelial tissue	0.00248	IFNGR1,MAP3K5,TRPV4	3
Organismal Development	Cell-mediated Immune Response, Cellular Development, Cellular Function and Maintenance, Cellular Growth and Proliferation, Embryonic Development, Haematological System Development and Function, Haematopoiesis, Lymphoid Tissue Structure and Development, Organ Development, Organismal Development, Tissue Development	proliferation of thymocytes	0.0027	MAP2K4,MYB,NPPA,TNFRSF1B	4
Tissue Development	Cell-mediated Immune Response, Cellular Development, Cellular Function and Maintenance, Cellular Growth and Proliferation, Embryonic Development, Haematological System Development and Function, Haematopoiesis, Lymphoid Tissue Structure and Development, Organ Development, Organismal Development, Tissue Development	proliferation of thymocytes	0.0027	MAP2K4,MYB,NPPA,TNFRSF1B	4
Tissue Development	Cellular Assembly and Organization, Tissue Development	fibrogenesis	0.0029	DYNLL1,GAS7,MAPK8,MTOR,MYH2,NPPA,PTPN11,PXN,TNFRSF1B,TRPV4	10
Renal and Urological System Development and Function	Cellular Movement, Renal and Urological System Development and Function	migration of mesangial cells	0.00291	NPPA,NPPB	2
Nervous System Development and Function	Embryonic Development, Nervous System Development and Function, Organ Development, Organismal Development, Tissue Development	foliation of cerebellum	0.00301	AHI1,ERCC6,PTPN11	3
Organismal Development	Embryonic Development, Nervous System Development and Function, Organ Development, Organismal Development, Tissue Development	foliation of cerebellum	0.00301	AHI1,ERCC6,PTPN11	3
Tissue Development	Embryonic Development, Nervous System Development and Function, Organ Development, Organismal Development, Tissue Development	foliation of cerebellum	0.00301	AHI1,ERCC6,PTPN11	3
Nervous System Development and Function	Cell-To-Cell Signalling and Interaction, Nervous System Development and Function	miniature end-plate potential	0.00338	CHAT,SLC18A3	2
Nervous System Development and Function	Nervous System Development and Function, Neurological Disease, Organ Morphology, Organismal Development, Organismal Injury and Abnormalities	abnormal morphology of granule cell layer	0.00339	AHI1,ERCC6,MTHFR	3
Organismal Development	Nervous System Development and Function, Neurological Disease, Organ Morphology, Organismal Development, Organismal Injury and Abnormalities	abnormal morphology of granule cell layer	0.00339	AHI1,ERCC6,MTHFR	3
Tissue Development	Cellular Development, Cellular Growth and Proliferation, Tissue Development	development of epithelial cells	0.00349	MAD2L2,MAP2K4,MAP7,MTOR,PTPN11	5
Nervous System Development and Function	Nervous System Development and Function	myelination	0.00363	ERCC6,IFNGR1,MTOR,PTPN11,TARDBP,TNFRSF1B	6
Tissue Development	Cellular Development, Tissue Development	differentiation of epithelial tissue	0.0037	GDF2,HNF1A,MAP3K5,MAPK8,MVK,MYB,PTPN11,PXN,TNFRSF1B	9
Nervous System Development and Function	Cell Morphology, Nervous System Development and Function, Neurological Disease, Tissue Morphology	enlargement of axons	0.00389	CLCN6,MFN2	2
Nervous System Development and Function	Cell Morphology, Nervous System Development and Function, Tissue Morphology	size of neurons	0.00419	CHAT,ERCC6,SLC18A3,TARDBP	4
Tissue Development	Cellular Development, Tissue Development	differentiation of epithelial cells	0.00433	HNF1A,MAP3K5,MAPK8,MVK,MYB,PTPN11,PXN,TNFRSF1B	8
Organismal Development	Cellular Development, Embryonic Development, Organismal Development, Tissue Development	differentiation of mesenchymal cells	0.00464	GAS7,GDF2,MTOR,PXN	4
Tissue Development	Cellular Development, Embryonic Development, Organismal Development, Tissue Development	differentiation of mesenchymal cells	0.00464	GAS7,GDF2,MTOR,PXN	4
Tissue Development	Cellular Development, Cellular Growth and Proliferation, Digestive System Development and Function, Hepatic System Development and Function, Organ Development, Tissue Development	proliferation of hepatocytes	0.00497	GDF2,HNF1A,IFNGR1,MAPK8,TNFRSF1B	5
Nervous System Development and Function	Embryonic Development, Nervous System Development and Function, Organ Development, Organismal Development, Tissue Development	development of spinal cord	0.00499	DRAXIN,MTOR,TRPV4	3
Nervous System Development and Function	Cell Morphology, Cellular Assembly and Organization, Nervous System Development and Function, Tissue Morphology	size of nerve ending	0.00499	CHAT,SLC18A3	2
Organismal Development	Embryonic Development, Nervous System Development and Function, Organ Development, Organismal Development, Tissue Development	development of spinal cord	0.00499	DRAXIN,MTOR,TRPV4	3
Tissue Development	Embryonic Development, Nervous System Development and Function, Organ Development, Organismal Development, Tissue Development	development of spinal cord	0.00499	DRAXIN,MTOR,TRPV4	3
Organismal Development	Digestive System Development and Function, Gastrointestinal Disease, Hepatic System Development and Function, Hepatic System Disease, Organ Morphology, Organismal Development, Organismal Injury and Abnormalities	abnormal morphology of hepatic sinusoid	0.00559	MAP2K4,MYB	2
Organismal Development	Cardiovascular System Development and Function, Organ Morphology, Organismal Development, Skeletal and Muscular System Development and Function	morphology of cardiac muscle	0.00597	KCTD10,MAP2K4,MAP3K5,MAPK8,MTOR,NPPA,PTPN11	7
Nervous System Development and Function	Cell Morphology, Cellular Assembly and Organization, Cellular Development, Cellular Function and Maintenance, Cellular Growth and Proliferation, Nervous System Development and Function, Organismal Development, Tissue Development	formation of dendrites	0.00599	CHAT,GAS7,KLHL1,MAPK8,PXN	5
Organismal Development	Cell Morphology, Cellular Assembly and Organization, Cellular Development, Cellular Function and Maintenance, Cellular Growth and Proliferation, Nervous System Development and Function, Organismal Development, Tissue Development	formation of dendrites	0.00599	CHAT,GAS7,KLHL1,MAPK8,PXN	5
Tissue Development	Cell Morphology, Cellular Assembly and Organization, Cellular Development, Cellular Function and Maintenance, Cellular Growth and Proliferation, Nervous System Development and Function, Organismal Development, Tissue Development	formation of dendrites	0.00599	CHAT,GAS7,KLHL1,MAPK8,PXN	5
Nervous System Development and Function	Nervous System Development and Function, Organ Morphology, Tissue Morphology, Visual System Development and Function	quantity of amacrine cells	0.00623	BCLAF1,PTPN11	2
Tissue Development	Cardiovascular System Development and Function, Cellular Development, Cellular Growth and Proliferation, Organ Development, Skeletal and Muscular System Development and Function, Tissue Development	proliferation of PASMC cells	0.00623	MFN2,PTPN11	2
Behaviour	Behaviour, Organismal Functions	left-right limb alternation of mice	0.00627	CHAT	1
Nervous System Development and Function	Nervous System Development and Function, Neurological Disease, Organ Morphology, Organismal Development, Organismal Injury and Abnormalities	abnormal morphology of cerebellar hemisphere	0.00627	AHI1	1
Nervous System Development and Function	Nervous System Development and Function	coordination of extensor muscle	0.00627	CHAT	1
Nervous System Development and Function	Nervous System Development and Function	coordination of flexor muscle	0.00627	CHAT	1
Nervous System Development and Function	Cell-To-Cell Signalling and Interaction, Cellular Assembly and Organization, Nervous System Development and Function, Tissue Morphology	density of axodendritic synapses	0.00627	FBXO2	1
Nervous System Development and Function	Nervous System Development and Function	initiation of myelination	0.00627	MTOR	1
Nervous System Development and Function	Cell-To-Cell Signalling and Interaction, Nervous System Development and Function	miniature end-plate potential of neuromuscular junctions	0.00627	SLC18A3	1
Nervous System Development and Function	Cellular Development, Cellular Growth and Proliferation, Nervous System Development and Function	proliferation of cortical astrocytes	0.00627	SLC8B1	1
Nervous System Development and Function	Cellular Growth and Proliferation, Nervous System Development and Function, Organ Development	proliferation of forebrain cells	0.00627	MTOR	1
Nervous System Development and Function	Cell Morphology, Nervous System Development and Function, Tissue Morphology	size of motor axons	0.00627	TARDBP	1
Organismal Development	Connective Tissue Disorders, Developmental Disorder, Gastrointestinal Disease, Neurological Disease, Organismal Development, Organismal Injury and Abnormalities, Skeletal and Muscular Disorders	Smith-Kingsmore syndrome	0.00627	MTOR	1
Organismal Development	Nervous System Development and Function, Neurological Disease, Organ Morphology, Organismal Development, Organismal Injury and Abnormalities	abnormal morphology of cerebellar hemisphere	0.00627	AHI1	1
Organismal Development	Cell Morphology, Embryonic Development, Organ Development, Organ Morphology, Organismal Development, Respiratory System Development and Function, Tissue Development	area of pneumocytes	0.00627	NPPA	1
Organismal Development	Cell-mediated Immune Response, Cellular Development, Cellular Function and Maintenance, Cellular Growth and Proliferation, Embryonic Development, Haematological System Development and Function, Haematopoiesis, Lymphoid Tissue Structure and Development, Organ Development, Organismal Development, Tissue Development	development of Treg precursor cells	0.00627	MTOR	1
Organismal Development	Cardiovascular System Development and Function, Embryonic Development, Haematological System Development and Function, Lymphoid Tissue Structure and Development, Organ Development, Organismal Development, Tissue Development	development of collecting lymphatic vessel	0.00627	GDF2	1
Organismal Development	Cellular Development, Cellular Growth and Proliferation, Embryonic Development, Haematological System Development and Function, Haematopoiesis, Lymphoid Tissue Structure and Development, Organ Development, Organismal Development, Tissue Development	differentiation of lymphoblasts	0.00627	MYB	1
Organismal Development	Cardiovascular System Development and Function, Cellular Development, Cellular Function and Maintenance, Cellular Growth and Proliferation, Organismal Development, Tissue Development	formation of endothelial progenitor cells	0.00627	MTHFR	1
Organismal Development	Embryonic Development, Organismal Development, Tissue Development	formation of telencephalic primordium	0.00627	MTOR	1
Organismal Development	Embryonic Development, Organismal Development, Tissue Development	formation of telencephalic vesicle	0.00627	MTOR	1
Organismal Development	Organismal Development, Tissue Morphology	quantity of ascitic fluid	0.00627	NPPA	1
Tissue Development	Cell Morphology, Embryonic Development, Organ Development, Organ Morphology, Organismal Development, Respiratory System Development and Function, Tissue Development	area of pneumocytes	0.00627	NPPA	1
Tissue Development	Organ Morphology, Tissue Development, Tissue Morphology	delay in initiation of regeneration of gastric mucosa	0.00627	MSI1	1
Tissue Development	Cell-mediated Immune Response, Cellular Development, Cellular Function and Maintenance, Cellular Growth and Proliferation, Embryonic Development, Haematological System Development and Function, Haematopoiesis, Lymphoid Tissue Structure and Development, Organ Development, Organismal Development, Tissue Development	development of Treg precursor cells	0.00627	MTOR	1
Tissue Development	Cardiovascular System Development and Function, Embryonic Development, Haematological System Development and Function, Lymphoid Tissue Structure and Development, Organ Development, Organismal Development, Tissue Development	development of collecting lymphatic vessel	0.00627	GDF2	1
Tissue Development	Cellular Development, Cellular Growth and Proliferation, Embryonic Development, Haematological System Development and Function, Haematopoiesis, Lymphoid Tissue Structure and Development, Organ Development, Organismal Development, Tissue Development	differentiation of lymphoblasts	0.00627	MYB	1
Tissue Development	Cellular Development, Cellular Growth and Proliferation, Connective Tissue Development and Function, Haematological System Development and Function, Haematopoiesis, Inflammatory Response, Tissue Development	expansion of blood platelets	0.00627	MYB	1
Tissue Development	Cellular Development, Cellular Growth and Proliferation, Haematological System Development and Function, Haematopoiesis, Inflammatory Response, Lymphoid Tissue Structure and Development, Tissue Development	expansion of megakaryoblasts	0.00627	MYB	1
Tissue Development	Cardiovascular System Development and Function, Cellular Development, Cellular Function and Maintenance, Cellular Growth and Proliferation, Organismal Development, Tissue Development	formation of endothelial progenitor cells	0.00627	MTHFR	1
Tissue Development	Embryonic Development, Organismal Development, Tissue Development	formation of telencephalic primordium	0.00627	MTOR	1
Tissue Development	Embryonic Development, Organismal Development, Tissue Development	formation of telencephalic vesicle	0.00627	MTOR	1
Tissue Development	Cardiovascular System Development and Function, Tissue Development	function of vascular endothelial tissue	0.00627	MAP3K5	1
Tissue Development	Cellular Growth and Proliferation, Connective Tissue Development and Function, Organ Development, Reproductive System Development and Function, Tissue Development	proliferation of theca cells	0.00627	MTOR	1
Tissue Development	Cell Death and Survival, Cellular Development, Cellular Function and Maintenance, Haematological System Development and Function, Haematopoiesis, Lymphoid Tissue Structure and Development, Tissue Development	self-renewal of common lymphoid progenitor cells	0.00627	MYB	1
Organismal Development	Cell-mediated Immune Response, Cellular Development, Cellular Function and Maintenance, Cellular Growth and Proliferation, Embryonic Development, Haematological System Development and Function, Haematopoiesis, Lymphoid Tissue Structure and Development, Organ Development, Organismal Development, Tissue Development	T cell development	0.00651	HNF1A,IFNGR1,MAP2K4,MAPK8,MTOR,MYB,NPPA,PTPN11,RBP3,TNFRSF1B,TNFRSF8	11
Tissue Development	Cell-mediated Immune Response, Cellular Development, Cellular Function and Maintenance, Cellular Growth and Proliferation, Embryonic Development, Haematological System Development and Function, Haematopoiesis, Lymphoid Tissue Structure and Development, Organ Development, Organismal Development, Tissue Development	T cell development	0.00651	HNF1A,IFNGR1,MAP2K4,MAPK8,MTOR,MYB,NPPA,PTPN11,RBP3,TNFRSF1B,TNFRSF8	11
Tissue Development	Cellular Development, Cellular Growth and Proliferation, Connective Tissue Development and Function, Skeletal and Muscular System Development and Function, Tissue Development	osteoclastogenesis of bone cells	0.00666	IFNGR1,IL20RA,PTPN11	3
Nervous System Development and Function	Cellular Development, Cellular Growth and Proliferation, Nervous System Development and Function, Tissue Development	myelination of neuroglia	0.00689	MTOR,PTPN11	2
Nervous System Development and Function	Cell Morphology, Cellular Assembly and Organization, Cellular Development, Cellular Function and Maintenance, Cellular Growth and Proliferation, Nervous System Development and Function, Organismal Development, Tissue Development	neuritogenesis of neurons	0.00689	MAP2K4,TRPV4	2
Organismal Development	Cell Morphology, Cellular Assembly and Organization, Cellular Development, Cellular Function and Maintenance, Cellular Growth and Proliferation, Nervous System Development and Function, Organismal Development, Tissue Development	neuritogenesis of neurons	0.00689	MAP2K4,TRPV4	2
Tissue Development	Cellular Development, Cellular Growth and Proliferation, Nervous System Development and Function, Tissue Development	myelination of neuroglia	0.00689	MTOR,PTPN11	2
Tissue Development	Cell Morphology, Cellular Assembly and Organization, Cellular Development, Cellular Function and Maintenance, Cellular Growth and Proliferation, Nervous System Development and Function, Organismal Development, Tissue Development	neuritogenesis of neurons	0.00689	MAP2K4,TRPV4	2
Tissue Development	Cellular Assembly and Organization, Tissue Development	formation of filaments	0.00715	DYNLL1,GAS7,MAPK8,MTOR,MYH2,NPPA,PTPN11,PXN,TRPV4	9
Tissue Development	Cellular Development, Cellular Growth and Proliferation, Organ Development, Skeletal and Muscular System Development and Function, Tissue Development	proliferation of smooth muscle cells	0.00716	AGTRAP,IFNGR1,MFN2,MTOR,MYB,PTPN11,TNFRSF1B	7
Renal and Urological System Development and Function	Renal and Urological System Development and Function	diuresis	0.00758	NPPA,NPPB	2
Organismal Development	Cellular Development, Embryonic Development, Organismal Development, Tissue Development	differentiation of mesodermal cells	0.00758	MAPK8,PTPN11	2
Organismal Development	Cellular Development, Cellular Growth and Proliferation, Connective Tissue Development and Function, Embryonic Development, Organ Development, Organismal Development, Reproductive System Development and Function, Tissue Development	formation of Sertoli cells	0.00758	MAD2L2,MAP7	2
Organismal Development	Cardiovascular System Development and Function, Cell Morphology, Cellular Development, Organismal Development, Tissue Development	tubulation of microvascular endothelial cells	0.00758	MAPK8,NPPA	2
Tissue Development	Cellular Development, Embryonic Development, Organismal Development, Tissue Development	differentiation of mesodermal cells	0.00758	MAPK8,PTPN11	2
Tissue Development	Cellular Development, Cellular Growth and Proliferation, Connective Tissue Development and Function, Embryonic Development, Organ Development, Organismal Development, Reproductive System Development and Function, Tissue Development	formation of Sertoli cells	0.00758	MAD2L2,MAP7	2
Tissue Development	Cardiovascular System Development and Function, Cell Morphology, Cellular Development, Organismal Development, Tissue Development	tubulation of microvascular endothelial cells	0.00758	MAPK8,NPPA	2
Nervous System Development and Function	Embryonic Development, Nervous System Development and Function, Ophthalmic Disease, Organ Development, Organ Morphology, Organismal Development, Organismal Injury and Abnormalities, Tissue Development, Visual System Development and Function	abnormal morphology of outer nuclear layer	0.00794	AHI1,ERCC6,RBP3	3
Organismal Development	Embryonic Development, Nervous System Development and Function, Ophthalmic Disease, Organ Development, Organ Morphology, Organismal Development, Organismal Injury and Abnormalities, Tissue Development, Visual System Development and Function	abnormal morphology of outer nuclear layer	0.00794	AHI1,ERCC6,RBP3	3
Tissue Development	Embryonic Development, Nervous System Development and Function, Ophthalmic Disease, Organ Development, Organ Morphology, Organismal Development, Organismal Injury and Abnormalities, Tissue Development, Visual System Development and Function	abnormal morphology of outer nuclear layer	0.00794	AHI1,ERCC6,RBP3	3
Organismal Development	Cardiovascular System Development and Function, Organismal Development	formation of neointima	0.00898	IFNGR1,MFN2,MYB	3
Renal and Urological System Development and Function	Molecular Transport, Renal and Urological System Development and Function	natriuresis	0.00984	NPPA,NPPB	2
Organismal Development	Cardiovascular System Development and Function, Cellular Development, Cellular Growth and Proliferation, Embryonic Development, Organ Development, Organismal Development, Tissue Development	development of heart cells	0.00984	MTOR,PTPN11	2
Organismal Development	Cardiovascular Disease, Cardiovascular System Development and Function, Cell Morphology, Organ Morphology, Organismal Development, Organismal Injury and Abnormalities, Skeletal and Muscular Disorders, Skeletal and Muscular System Development and Function, Tissue Morphology	hypertrophy of ventricular myocytes	0.00984	MTOR,PTPN11	2
Tissue Development	Cardiovascular System Development and Function, Cellular Development, Cellular Growth and Proliferation, Embryonic Development, Organ Development, Organismal Development, Tissue Development	development of heart cells	0.00984	MTOR,PTPN11	2
Tissue Development	Cardiovascular System Development and Function, Cellular Function and Maintenance, Tissue Development	function of vascular endothelial cells	0.00984	IFNGR1,TRPV4	2
Tissue Development	Cellular Growth and Proliferation, Tissue Development	proliferation of epithelial cells	0.0106	GDF2,HNF1A,IFNGR1,IL22RA2,MAP2K4,MAP3K5,MAPK8,MTOR,MYB,TNFRSF1B	10
Nervous System Development and Function	Cellular Growth and Proliferation, Nervous System Development and Function	inhibition of neurons	0.0107	NPPA,NPPB	2
Organismal Development	Cardiovascular System Development and Function, Cellular Development, Cellular Growth and Proliferation, Connective Tissue Development and Function, Haematological System Development and Function, Haematopoiesis, Organismal Development, Tissue Development	differentiation of erythroblasts	0.0124	MYB,PTPN11	2
Organismal Development	Cell Morphology, Embryonic Development, Organismal Development, Tissue Morphology	morphology of embryonic cells	0.0124	MAPK8,MFN2	2
Organismal Development	Cardiovascular System Development and Function, Organ Morphology, Organismal Development	thickness of heart ventricle	0.0124	MAP2K4,PTPN11	2
Organismal Development	Cellular Development, Embryonic Development, Organismal Development	differentiation of embryonic cells	0.0124	GAS7,GDF2,MAPK8,MTOR,PTPN11,PXN	6
Tissue Development	Cardiovascular System Development and Function, Cellular Development, Cellular Growth and Proliferation, Connective Tissue Development and Function, Haematological System Development and Function, Haematopoiesis, Organismal Development, Tissue Development	differentiation of erythroblasts	0.0124	MYB,PTPN11	2
Behaviour	Behaviour	flinching	0.0125	NPPB	1
Renal and Urological System Development and Function	Cell-To-Cell Signalling and Interaction, Renal and Urological System Development and Function	adhesion of podocytes	0.0125	MTOR	1
Renal and Urological System Development and Function	Cellular Movement, Renal and Urological System Development and Function	migration of podocytes	0.0125	MTOR	1
Nervous System Development and Function	Cell Cycle, Nervous System Development and Function	G1/S phase transition of astrocytes	0.0125	NPPA	1
Nervous System Development and Function	Cell-To-Cell Signalling and Interaction, Nervous System Development and Function	activation of AgRP neurons	0.0125	MFN2	1
Nervous System Development and Function	Cellular Assembly and Organization, Nervous System Development and Function	compaction of myelin sheath	0.0125	TNFRSF1B	1
Nervous System Development and Function	Cell-To-Cell Signalling and Interaction, Cellular Growth and Proliferation, Nervous System Development and Function	excitation of magnocellular neurons	0.0125	TRPV4	1
Nervous System Development and Function	Cellular Development, Cellular Growth and Proliferation, Nervous System Development and Function, Tissue Development	formation of Bergmann glia	0.0125	PTPN11	1
Nervous System Development and Function	Cell-To-Cell Signalling and Interaction, Cellular Assembly and Organization, Cellular Development, Cellular Function and Maintenance, Cellular Growth and Proliferation, Nervous System Development and Function, Tissue Development	formation of neuromuscular synapse	0.0125	CHAT	1
Nervous System Development and Function	Cell Morphology, Cellular Assembly and Organization, Cellular Development, Cellular Function and Maintenance, Cellular Growth and Proliferation, Embryonic Development, Nervous System Development and Function, Organ Development, Organismal Development, Tissue Development	neuritogenesis of granule cells	0.0125	MAP2K4	1
Organismal Development	Developmental Disorder, Embryonic Development, Organismal Development, Tissue Morphology	duplication of neural tube	0.0125	HNF1A	1
Organismal Development	Digestive System Development and Function, Embryonic Development, Organismal Development, Tissue Development	expansion of hindgut	0.0125	HNF1A	1
Organismal Development	Cellular Assembly and Organization, Cellular Development, Cellular Growth and Proliferation, Digestive System Development and Function, Embryonic Development, Hepatic System Development and Function, Organ Development, Organismal Development, Tissue Development	formation of biliary canaliculi	0.0125	MTOR	1
Organismal Development	Embryonic Development, Hepatic System Development and Function, Organ Development, Organismal Development, Tissue Development	hepatogenesis	0.0125	MAP2K4	1
Organismal Development	Cell Morphology, Cellular Assembly and Organization, Cellular Development, Cellular Function and Maintenance, Cellular Growth and Proliferation, Embryonic Development, Nervous System Development and Function, Organ Development, Organismal Development, Tissue Development	neuritogenesis of granule cells	0.0125	MAP2K4	1
Organismal Development	Cellular Development, Cellular Growth and Proliferation, Embryonic Development, Organ Development, Organismal Development, Reproductive System Development and Function, Tissue Development	overgrowth of mammary epithelial cells	0.0125	MTOR	1
Tissue Development	Cellular Development, Tissue Development, Visual System Development and Function	differentiation of horizontal cells	0.0125	BCLAF1	1
Tissue Development	Cellular Development, Tissue Development	differentiation of stratified subjunctional squamous epithelium	0.0125	MAPK8	1
Tissue Development	Cellular Development, Cellular Growth and Proliferation, Haematological System Development and Function, Haematopoiesis, Lymphoid Tissue Structure and Development, Tissue Development	expansion of common lymphoid progenitor cells	0.0125	MYB	1
Tissue Development	Digestive System Development and Function, Embryonic Development, Organismal Development, Tissue Development	expansion of hindgut	0.0125	HNF1A	1
Tissue Development	Cellular Development, Cellular Growth and Proliferation, Nervous System Development and Function, Tissue Development	formation of Bergmann glia	0.0125	PTPN11	1
Tissue Development	Cellular Assembly and Organization, Cellular Development, Cellular Growth and Proliferation, Digestive System Development and Function, Embryonic Development, Hepatic System Development and Function, Organ Development, Organismal Development, Tissue Development	formation of biliary canaliculi	0.0125	MTOR	1
Tissue Development	Cell-To-Cell Signalling and Interaction, Cellular Assembly and Organization, Cellular Development, Cellular Function and Maintenance, Cellular Growth and Proliferation, Nervous System Development and Function, Tissue Development	formation of neuromuscular synapse	0.0125	CHAT	1
Tissue Development	Endocrine System Development and Function, Organ Development, Tissue Development	function of exocrine region of pancreas	0.0125	HNF1A	1
Tissue Development	Cellular Development, Cellular Growth and Proliferation, Tissue Development	generation of Paneth cells	0.0125	PTPN11	1
Tissue Development	Cellular Development, Cellular Growth and Proliferation, Tissue Development	generation of goblet cells	0.0125	PTPN11	1
Tissue Development	Connective Tissue Development and Function, Organ Development, Skeletal and Muscular System Development and Function, Tissue Development	growth of lumbar vertebra	0.0125	NPPB	1
Tissue Development	Embryonic Development, Hepatic System Development and Function, Organ Development, Organismal Development, Tissue Development	hepatogenesis	0.0125	MAP2K4	1
Tissue Development	Cell Morphology, Cellular Assembly and Organization, Cellular Development, Cellular Function and Maintenance, Cellular Growth and Proliferation, Embryonic Development, Nervous System Development and Function, Organ Development, Organismal Development, Tissue Development	neuritogenesis of granule cells	0.0125	MAP2K4	1
Tissue Development	Cellular Development, Cellular Growth and Proliferation, Embryonic Development, Organ Development, Organismal Development, Reproductive System Development and Function, Tissue Development	overgrowth of mammary epithelial cells	0.0125	MTOR	1
